# Supplementary material for: The Determination of Assistance-as-Needed Support by an Ankle–Foot Orthosis for Patients with Foot Drop
Source: Int J Environ Res Public Health. 2023 Aug 30;20(17):6687. doi: 10.3390/ijerph20176687 (PMC10487717; doi:10.3390/ijerph20176687)
Supplement: Supplementary file 1 [file ijerph-20-06687-s001.zip]

Archive with 1 entries (1 files):
- ijerph-2441422-supplementary.pdf
